# Supplementary material for: Immunological dynamics associated with rapid virological response during the early phase of type I interferon therapy in patients with chronic hepatitis C
Source: PLoS One. 2017 Jun 14;12(6):e0179094. doi: 10.1371/journal.pone.0179094 (PMC5470700; doi:10.1371/journal.pone.0179094)
Supplement: S1 Table — (XLS) [file pone.0179094.s002.xls]

## Sheet: Total
S1 Table. Raw data sets used in this study.
Patient_ID.	Patients's baseline characteristics																											Cytokines (pg/mL), W0 : week 0, W1 : week1
	RVR/nonRVR	age	sex - 0 : male, 1: female	ht	wt	BMI	Fibrosis stage (Metavir)	Steatosis stage	Virus genotype	HCV RNA titers Log10 (IU/mL) - W0 : week0, W4 : week4		HDL (mg/dL)	LDL (mg/dL)	Glucose (mg/dL)	Cholesterol (mg/dL)	Triglycerides (mg/dL)	Total bilirubin (mg/dL)	AST (IU/L)	ALT (IU/L)	Insulin (μIU/dL)	HbA1c (%)	HOMA-IR	Platelet (counts/μL)	CRP (mg/dL)	SNP in the IFN-λ locus			IL-2		IL-4		IL-6		IL-10		IL-12(p70)		IL-17		IFN-g		TNF-a		TSLP		IP10		PF4
										W0	W4														rs8099917	rs12979860	rs368234815	W0	W1	W0	W1	W0	W1	W0	W1	W0	W1	W0	W1	W0	W1	W0	W1	W0	W1	W0	W1	W0	W1
1	RVR	65	1	157.5	45.1	18.1	3-4	1	1b	78621	0			134	140	97	0.6	206	220	10.2		3.37481	122	0.02	T/T	C/C	TT/TT											5.41	22.1
2	RVR	47	0	164	70	26.1	2	1	2	551178	0	37	95.2	292	160	139	1	102	182	10.7	8.1	7.71457	180	0.03	T/T	C/C	TT/TT	1.95	0.57	0	0.07	14.77	2.69	12.68	12.09	603.28	338.7	58.34	50.67	9.29	7.22	8.73	9.01			648.327	589.074
3	non_RVR	70	1	140	54	27.4	3	0	1b	551178	154	59	86.2	89	162	84	1.9	39	33	6.7	5.3	1.47235	95	0.03	T/T	C/C	TT/TT	194.62	203.4	0.77	1.88	57.19	62.53	38.72	54.21	383.26	419.74	660.94	612.41	22.3	64.73	6.48	25.07			258.811	229.026
4	non_RVR	58	1	154	65	27.4	2	1	1b	220656	12508	35	141.8	95	193	81	0.7	58	35	22	6.1	5.16049	236	0.07	G/T	C/T	TT/TT	20.42	24.46	3.6	3.52	15.98	26.94	47.31	42.71	224.55	262.82	533.77	641.32	193.77	154.99	13.46	11.84	3.47248	5.82345	150.001	180.81	37.8632	145.377
5	RVR	60	0	170	67	22.9	3	1	2a/c	43775	<12	46	100.8	126	172	126	0.7	103	156	13.9	4.8	4.32444	115	0.02	T/T	C/C	TT/TT	15.94	15.2	2.42	0.23	12.98	8.86	19.21	18.46	78.19	32.3	159.76	43.61	8.19	8.73	12.09	9.84			357.028	989.975
6	RVR	55	0	154	59	24.6	2	0	2a/c	21100	0	43	77	117	137	85	0.7	75	155	12.6	5	3.64	301	0.79	T/T	C/C	TT/TT	0.89	1	0.31	0.19	1	3.04	4.92	9.01	21.57	18.71	8.1	8.68	9.29	7.22	9.28	8.46			473.65	507.387
7	RVR	60	0	161	62	23.8	2	2	2	271265	0	66	111.2	84	193	79	1.5	130	119	12.7	5.6	2.63407	187	0.12	T/T	C/C	TT/TT	2.07	1.34	0.27	0.23	6.83	10.09	8.66	5.99	18.92	11.83	10.97	0	7.22	9.29	10.39	9.84			764.094	668.706
8	RVR	75	0	151.5	53.3	23.2	3	0	2	868132	0	45	110	180	182	135	0.5	47	39	8.9	7.6	3.95556	290	0.02	T/T	C/C	TT/TT
9	RVR	46	1	166.3	61.8	22.3	1	1	2a/c	5590	0	66	76.2	88	156	69	0.7	46	52	13		2.82469	116		T/T	C/C	TT/TT
10	RVR	53	1	162	64	24.2	1	1	2	10800000	0	54	79.2	108	153	99	0.7	35	39	12.8	5.7	3.41333	281	0.09	T/T	C/C	TT/TT	7.44	3.16	1.24	1.08	10.61	10.29	9.75	10.27	46.49	44.2	30.42	38.91	46.05	47.27	21.49	20.89	1.83574	1.24056	448.819	562.701	25.4958	35.5578
11	RVR	61	1	147	55	25.4	0-1	2	2b	3830000	<12	77	147.2	88	238	69	1.1	29	38	5.9	5.6	1.28198	210	0.03	T/T	C/C	TT/TT	304.28	228.76	2.66	1.45	215.24	164.32	28.71	19.78	405.93	230.51	226.96	50.38	73.73	63.02	102.71	61.54	-0.54498	1.56791	513.381	331.34	136.972	517.941
12	RVR	61	1	147	46	21.2	1	0	2a/c	5180404	<12	73	118.2	107	213	109	0.7	49	64	11.1	4.9	2.93259	162	0.02	T/T	C/C	TT/TT	21.54	33.78	7.32	7.92	25.74	31.11	32.76	41.72	46.34	67.43	35.68	77.89	391.98	466.15	58.5	67.66	14.1857	15.3166	613.221	1184.52	25.6049	32.0722
13	non_RVR	54	1	156	57	23.3	1	0	1b	1398416	50	65	95	126	179	95	0.6	21	9	8.5	5.2	2.64444	213	0.05	T/T	C/C	TT/TT	26.53	0.74	0.6	0.25	14.08	3.53	5.93	1.88	268.07	80.33	756.1	248.86	8.85	8.85	9.61	4.66	0.675136	1.44887	167.872	287.48	50.3352	113.424
14	non_RVR	46	0	169	79	27.4	2	2	6c	12600000	778	32	102	89	171	185	0.6	42	27	11		2.41728	242		T/T	C/C	TT/TT	3.08	0.75	0.6	0.16	7.73	613.83	13.47	9.7	64.13	43.3	417.82	365.16	42.17	30.34	6.79	99.01			213.667	282.919
15	RVR	42	1	152	50	21.5	2	1	2a/c	24373	0	80.7	54.5	87	167	159	0.5	41	19	5.7	5.3	1.22444	164	0.04	G/T	C/C	TT/TT	1.06	0.75	0.27	0.19	0.6	1.61	5.13	6.43	4.94	4.38	0	0	8.19	7.22	9.84	8.73			719.568	821.806
16	non_RVR	64	1	152	63	27.2	1	2	1b	117490	637	61	127.4	100	214	128	0.6	31	31	7.4	5.7	1.82716	189	0.09	G/T	C/T	TT/TT	3.28	10.25	0.92	1.03	7.78	7.93	17.97	26.19	61.41	189.44	467	437.39	22.3	13.01	8.98	7.41			218.787	266.351
17	RVR	62	0	163	69	26	1	0	2a/c	157	0	54	89.6	89	155	57	0.8	59	105	10	5.2	2.19753	212	0.02	T/T	C/C	TT/TT	14.19	13.03	0.39	0.33	26.94	29.09	26.1	48.54	162.4	210.28	54.21	47.73	16.39	15.39	18.19	13.23	210.059	308.205	639.251	714.602	45.1263	27.1281
18	non_RVR	60	0	166	60	21.8	2	0	1b	1647128	13	133	15.8	148	160	56	0.8	29	19	42.4	4.6	15.4943	135	0.15	T/T	C/C	TT/TT	0.4	0.19	0.44	0.52	3.05	3.05	5.79	5.79	11.5	12.98	193.46	234.82	43.24	30.34	5.57	0	6.29959	2.16309	187.791	361.199	25.8755	25.4896
19	non_RVR	60	1	145	49	23.1	3	1	2	2334435	13	40	66.4	129	130	118	0.6	129	188	38.1	4.8	12.1356	86	0.02	T/T	C/C	TT/TT	0.93	1.27	0.1	0.17	12.62	11.55	14.01	15.73	56.97	60.88	347.86	410.3	14.05	12.04	4.36	4.96	0	0	443.947	419.281	34.7651	42.295
20	non_RVR	64	0	169.7	48	16.6	2	0	1b	758260	67559	52	80.2	134	144	59	0.5	41	17	7.3		2.41531	275		G/T	C/T	TT/TT
21	RVR	57	1	161	59	22.8	1	1	2a/c	66700	0	55	94.6	83	166	82	0.6	90	48	7.6	4.2	1.55753	235	0.14	G/T	C/T	TT/TT	91.03	202.93	5.9	11.16	82.92	152.41	82.65	154.52	303.63	715.98	395.66	769.46	75.69	222.65	49.81	120.76	0.883451	4.51405	522.971	370.899	174.031	61.6637
22	RVR	51	0	165	61	22.2	0	0	2	4806280	<12	51	86.6	112	167	147	1	38	33	11	4	3.04198	204	0.02	T/T	C/C	TT/TT	2.7	5.04	1.71	1.8	11.77	14.26	13.39	14.66	78.43	72.26	168.77	133.96	33.64	32.77	17.31	21.49	2.04405	1.98453	352.061	457.553	105.339	126.159
23	RVR	54	1	153	55	23.6	3	1	2a/c	11086	0	59	76.6	124	162	132	1.9	80	116	95.5	4.4	29.2395	245	0.06	T/T	C/C	TT/TT	13.24	32.93	1.02	3.09	11.83	25.17	12.98	22.37	57.24	105.47	166.97	223.04	28.89	86.26	12.65	34.54	-1.05089	14.6023	462.519	425.357	357.698	46.8222
24	non_RVR	54	1	150	48	21.3	2	1	1b	950531	963	76	93.4	102	180	53	0.9	32	30	6.4	5.4	1.61185	319	0.06	G/T	C/T	TT/TT	63.84	62.55	4	3.49	26.77	29.59	35.37	34.66	262.82	287.85	715.3	643.58	153.56	146.58	16.72	17.71	3.60484	5.4609	252.109	339.884	427.35	395.767
25	RVR	38	0	181.2	67.6	20.5	3	0	1b	636552	0	44	81.4	104	137	58	0.7	121	218	11.2	4.4	2.87605	155	0.02	T/T	C/C	TT/TT											23.67	34.11
26	RVR	77	1	152	49	21.2	0	0	2a/c	1202115	<12	51	93.2	106	166	109	0.4	26	17	19.3	4.4	5.05136	169	0.02	G/T	C/T	TT/TT	1.8	5.8	0.13	0.39	2.05	8.66	5.99	9.92	19.55	28.33	104.97	70.18	6.37	6.37	9.56	10.39	1.77622	3.59152	597.294	646.786	167.307	478.008
27	RVR	47	1	166	32	11.7	0	0	2a/c	3042680	0	76	93.2	117	183	69	0.6	30	12	10	4.4	2.88889	212	0.03	T/T	C/C	TT/TT	17.84	61.94	1.49	4.77	16.24	50.27	15.02	40.68	83.27	212.87	274.2	456.23	11.96	71.83	22.1	103.42	18.7984	11.686	503.413	512.325	233.429	329.712
28	non_RVR	50	0	166	75	26.9	3	0	1b	3029395	44	55	148.2	98	216	64	1.4	77	154	5.4	5.4	1.30667	225	0.05	T/T	C/C	TT/TT	29.71	59.75	1.97	2.87	27.51	54.66	34.12	50.28	258.09	443.64	660.18	856.46	22.3	50.31	11.84	17.71	9.20906	13.5339	182.392	178.204	163.898	183.991
29	non_RVR	40	0	169	71	24.8	2	1	1b	5504963	59	29	97.8	162	149	111	1.1	29	56	9.7	7	3.88	131	0.08	T/T	C/C	TT/TT	5.42	27.39	1.22	2.32	7.98	18.46	13.26	23.45	117.95	239.22	447.93	606.88	6.5	20.65	9.93	21.04	1.87492	2.70384	201.288	206.5	400.426	364.86
30	non_RVR	64	0	169	70	24.3	2	1	1b	8633855	5274	43	61	102	123	95	1	101	37	11.2	6	2.82074	113	0.02	T/T	C/C	TT/TT	6.8	13.25	0.41	0.62	17.85	24.71	18.3	19.69	132.78	190.65	436.39	367.17	12.04	28.09	12.49	18.37	9.64154	8.47024	795.952	737.849	194.357	205.804
31	RVR	46	1	165	53.6	19.6	2	0	2a/c	1386736	0	53	137	168	203	65	1.2	48	34	6.5	5.7	2.6963	151		T/T	C/C	TT/TT
32	RVR	53	1	146	45	21	2	1	2a/c	567800	0	47	94	99	161	100	1	69	92	1	5.2	0.244444	136	0.02	T/T	C/C	TT/TT	14.29	3.81	0.23	0.02	5.77	2.76	8.15	2.41	35.24	41.51	87.69	64.26	7.22	4.36	9.28	6.04	4.24622	-0.0985962	1150.77	712.967	139.417	109.349
33	RVR	67	1	159	59	23.2	0	0	2a/c	292196	0	61	136.8	98	220	111	0.7	34	37	7.4	5.5	1.79062	204	0.02	G/T	C/T	TT/TT	2.21	1.34	0.25	0.07	5.37	5.23	8.89	7.09	46.64	39.31	0	0	4.95	6.37	9.84	8.18	3.82108	4.09138	687.534	758.834	480.087	315.503
34	non_RVR	42	0	169	70	24.5	1	1	1b	359454	97640	37	93.2	94	143	64	0.7	55	70	12	5.5	2.78519	278	0.06	G/T	C/T	TT/TT	13.11	14.29	1.06	1.53	11.39	12.35	14.17	20.19	121.76	173.52	339.09	391.74	41.12	39.1	17.38	5.57			263.021	217.155
35	RVR	51	0	160	57	22.2	2	0	2a/c	26057	0	22	55.6	94	103	127	0.7	69	133	22.5	5.2	5.22222	217	0.06	T/T	C/C	TT/TT	4.73	2.5	0.31	0.27	4.69	4.96	14.48	7.42	65.33	45.05	150.75	54.8	8.19	6.37	6.04	5.51	5.49694	6.32586	1317.94	1177.73	489.773	515.005
36	RVR	55	0	161.8	53.5	20.4	1	1	1b	929523	<12	35	78.6	91	127	67	1.1	112	138	9	5.5	2.02222	238	0.05	T/T	C/C	TT/TT											72.94	94.68							795.354	829.483
37	non_RVR	76	1	159	76	29.8	1	0	1	499290	26	43	56.4	133	122	113	0.8	47	52	13	6.3	4.26914	133	0.09	T/T	C/C	TT/TT	0.48	1.33	0.44	0.43	2.86	5.44	5.3	8.73	22.45	50.02	363.91	386.48	17.7	22.3	25.07	33.97	8.50628	8.57836	672.722	432.435	239.024	203.088
38	RVR	80	1	150	47	20.8	1	1	2a/c	102240	0	47	76.6	143	138	72	0.5	32	19	10.2	5.5	3.60148	107	0.02	T/T	C/C	TT/TT																			919.478	986.649
39	RVR	64	1	147	64.8	29.9	2	2	2a/c	33547	<12	50	65.8	108	132	81	0.5	60	18	22.9	6.7	6.10667	105	0.13	T/T	C/C	TT/TT																	1.11808	1.3163	460.589	610.364	198.486	484.435
40	non_RVR	63	1	157	59	23.9	2	1	1b	798000	34822	52	49.6	209	132	152	0.6	43	53	11.5	6.1	5.93457	262	0.06	G/T	C/T	TT/TT	23.36	58.75	1.48	2.4	24.88	35.32	25.16	33.06	245.16	303.51	565.41	659.18	47.83	50.31	21.71	48.69	2.00106	3.58682	304.416	321.443	250.942	281.151
41	non_RVR	54	0	162	64	24.3	1	1	1b	7592098	1089	47	129.2	95	196	99	0.9	25	14	11.6	5.5	2.72099	234	0.05	T/T	C/C	TT/TT	22.39	26.44	6.71	7.06	48.61	53.62	40.16	42.71	215.17	218.08	388.23	395.75	527.52	540.28	359.41	403.07	19.9129	19.1741	449.781	449.887	378.83	203.152
42	RVR	67	1	141	45	22.6	2	1	2a/c	1052592	<12	32	101.2	86	150	84	0.7	52	59	13.3	5.2	2.8242	155	0.02	G/T	C/T	TT/TT																	4.61396	2.0371	709.706	587.104	262.573	249.747
43	RVR	48	0	161	53.6	20.6	2	0	1b	1965005	0	45	83.2	99	141	64	0.9	75	105	7.3	5.7	1.78444	214	0.02	T/T	C/C	TT/TT											44.44	2.55							463.197	809.266
44	non_RVR	65	1	157	66	26.7	2	1	1b	1126883	1009	58	114	86	183	55	0.7	45	61	7.6	5.6	1.61383	133	0.02	T/T	C/C	TT/TT	0.07	0.03	0.33	0.16	9.23	5.44	5.49	2.06	4.41	4.23	0	0	33.61	10.32	4.96	4.06	17.6244	17.4262	387.953	432.435	336.844	288.815
45	non_RVR	54	1	149.9	52.9	23.5	0	1	1b	277255	28954	27	120.2	156	190	214	1.5	93	160	27.8	7.5	10.7081	122	0.02	T/T	C/C	TT/TT																	3.2084	5.42486	558.857	260.679	251.455	291.74
46	non_RVR	54	1	151.1	51	22.3	1	0	1b	6581336	118	57	126.2	93	197	69	0.5	22	16	6.5		1.49259	228	0.04	T/T	C/C	TT/TT																	19.3723	16.2909	153.093	298.351	247.973	166.015
47	RVR	58	1	146.5	47	21.8	3	0	2a/c	971153	0	115	52.2	108	175	39	1	35	30		5.6	0	164	0.02	T/T	C/C	TT/TT																	5.02842	4.5599	674.708	714.271	149.38	212.341
48	RVR	43	1	157	56	22.7	2	0	2a/c	3509976	<12	41	83	85	146	110	0.7	16	12	8.8	5	1.84691	272	0.02	T/T	C/C	TT/TT																	7.47914	7.60528	268.341	331.127	143.884	432.376
49	RVR	54	1	152	59	25.5	2	1	2a/c	2636147	<12	46	113.4	94	181	108	0.9	191	295	8.8	5.4	2.04247	147	0.06	T/T	C/C	TT/TT																	9.17302	12.4707	217.474	256.316	111.681	255.741
50	RVR	70	1	145	48	22.8	1	0	1b	779721	<12	46	130.8	99	195	91	0.6	28	16	8.4	5.3	2.05333	135	0.03	T/T	C/C	TT/TT											6.37	2.35					19.5165	3.46068	109.037	289.518	428.766	190.759
51	non_RVR	71	1	150.6	61	26.8	2	0	2a/c	3836938	24	41	73	106	124	50	0.7	21	15	8.3	7	2.17235	200	0.06	T/T	C/C	TT/TT											1.8	1.63
52	RVR	78	1	146.6	46	21.4	3	0	2	58565	0	39	65.2	146	119	74	0.2	91	70	32.2	5.6	11.6079	98	0.02	T/T	C/C	TT/TT																	28.4544	31.7521	802.962	923.826	122.665	190.505
53	RVR	39	0	172	71	23.9	1	1	2a/c	111391	0	51	125.2	98	188	59	1.6	136	201	11.7	5.7	2.83111	238	0.04	T/T	C/C	TT/TT																	4.86624	2.86602	451.024	757.747	472.481	580.932
54	non_RVR	63	0	148.4	62.3	28.2	4	1	1b	1510202	1953	59	1793.6	133	162	-8453	0.6	40	40	14.5	5.3	4.76173	118	0.02	T/T	C/C	TT/TT																	10.1087	15.7629			36.2571	25.3048
55	RVR	55	0	149.1	60.8	27.3	4	1	2a/c	3603	0	43	63.2	112	121	74	1	101	90	31.7	4.9	8.76642	23	0.07	T/T	C/C	TT/TT
56	non_RVR	47	1	175.1	90.9	29.6	4	1	1b	1278480	23	34	65	96	121	110	1.7	67	28	29.1		6.89778	42	0.02	T/T	C/C	TT/TT																	2.52019	1.98453			45.0798	25.4921
57	RVR	58	1	183.4	94.05	27.9	1	1	1	629861	0	30	91.4	123	137	78	0.8	109	202	11.7	6.8	3.55333	147	0.03	T/T	C/C	TT/TT											1.22	1.17					0.615619	0.556102			26.4474	32.6126
58	non_RVR	62	0	144.8	54.5	25.9	0	1	2a/c	2344758	34	47	113	118	177	85	0.4	29	15	8.1	5.8	2.36	212	0.05	T/T	C/C	TT/TT											1.25	0.98
59	RVR	57	0	162	62.1	23.6	1	1	2a/c	26326	0	45	92.4	105	156	93	1	48	68	15.1	5	3.91481	200	0.08	T/T	C/C	TT/TT
[truncated: 36 more columns]
